# Supplementary material for: Deciphering the heterogeneity of neutrophil cells within circulation and the lung cancer microenvironment pre- and post-operation
Source: Cell Biol Toxicol. 2024 Feb 6;40(1):11. doi: 10.1007/s10565-024-09850-z (PMC10847186; doi:10.1007/s10565-024-09850-z)
Supplement: Supplementary file 1 — Supplementary file1 (XLSX 84 KB) [file 10565_2024_9850_MOESM1_ESM.xlsx]

## Sheet: Table S1
Table S1.1 Information on healthy donators collected from public databases
Species	Disease	Tissue	Link	GSE
Human	Health	Blood	https://www.ncbi.nlm.nih.gov/geo/query/acc.cgi?acc=GSE188288	GSM5676985
Human	Health	Blood	https://www.ncbi.nlm.nih.gov/geo/query/acc.cgi?acc=GSE188288	GSM5676986
Human	Health	Blood	https://www.ncbi.nlm.nih.gov/geo/query/acc.cgi?acc=GSE188288	GSM5676987
Human	Health	Blood	https://www.ncbi.nlm.nih.gov/geo/query/acc.cgi?acc=GSE188288	GSM5676988
Human	Health	Blood	https://www.ncbi.nlm.nih.gov/geo/query/acc.cgi?acc=GSE188288	GSM5676989
Human	Health	Blood	https://www.ncbi.nlm.nih.gov/geo/query/acc.cgi?acc=GSE188288	GSM5676990
Table S1.2 Information on lung diseases collected from public databases
Species	Disease	Tissue	Link	GSE
Human	COPD/IPF/health	Lungs	https://www.ncbi.nlm.nih.gov/geo/query/acc.cgi?acc=GSE136831	GSE136831
Human	SSC/health	Lungs	https://www.ncbi.nlm.nih.gov/geo/query/acc.cgi?acc=GSE128169	GSE128169
Human	IPF/health	Lungs	https://www.ncbi.nlm.nih.gov/geo/query/acc.cgi?acc=GSE128033	GSE128033
Human	Lung cancer	Lungs	https://www.ncbi.nlm.nih.gov/geo/query/acc.cgi?acc=GSE131907	GSE131907_Lung_Cancer
Human	Lung cancer	Lungs	https://www.ebi.ac.uk/biostudies/arrayexpress/studies/E-MTAB-6653?query=E-MTAB-6653	E-MTAB-6653
Human	Lung cancer	Lungs	https://www.ebi.ac.uk/biostudies/arrayexpress/studies/E-MTAB-6149?query=E-MTAB-6149	E-MTAB-6149
Table S1.3 Information on different diseases collected from public databases
Species	Disease	Tissue	Link	GSE
Human	Alzheimer disease	Blood	https://www.ncbi.nlm.nih.gov/geo/query/acc.cgi?acc=GSE181279	GSE181279
Human	COVID-19	Lungs	https://www.ncbi.nlm.nih.gov/geo/query/acc.cgi?acc=GSE171524	GSE171524
Human	Crohn ileitis	Ileal	https://www.ncbi.nlm.nih.gov/geo/query/acc.cgi?acc=GSM3972009	GSM3972009
Human	Down syndrome	Blood/Hematopoietic system/Liver	https://data.humancellatlas.org/explore/projects/04ad400c-58cb-40a5-bc2b-2279e13a910b	GSE166895
Human	GATA2 deficiency with susceptibility to MDS/AML	Bone marrow	https://www.ncbi.nlm.nih.gov/geo/query/acc.cgi?acc=GSM3738538	GSM3738538
Human	Amyotrophic lateral sclerosis	Motor cortex	https://www.ncbi.nlm.nih.gov/geo/query/acc.cgi?acc=GSM5292143	GSM5292143
Human	Nervous system diseases	Cerebrospinal fluid	https://www.ncbi.nlm.nih.gov/geo/query/acc.cgi	GSE127969
Human	Asthma	Nasal mucosa	https://www.ncbi.nlm.nih.gov/geo/query/acc.cgi?acc=GSM4964325	GSM4964325
Human	Atopic eczema	Skin	https://www.ebi.ac.uk/arrayexpress/experiments/E-MTAB-8142/	E-MTAB-8142
Human	Atypical chronic myeloid leukemia	Bone marrow	https://www.ncbi.nlm.nih.gov/geo/query/acc.cgi	GSE76312
Human	Autoimmune lymphoproliferative syndrome due to CTLA4 haploinsuffiency	Peripheral blood	https://www.ncbi.nlm.nih.gov/geo/query/acc.cgi?acc=GSM5683165	GSM5683165
Human	Blastoma	Liver	https://www.ncbi.nlm.nih.gov/geo/query/acc.cgi?acc=GSM5467412	GSM5467412
Human	Breast ductal adenocarcinoma	Breast	https://www.ncbi.nlm.nih.gov/geo/query/acc.cgi	GSM3148575
Human	Carcinoma of floor of mouth	Mouth/Blood	https://www.ncbi.nlm.nih.gov/geo/query/acc.cgi	GSE139324
Human	Carcinoma of supraglottis	PBMC	https://www.ncbi.nlm.nih.gov/geo/query/acc.cgi?acc=GSE139324	GSE139324
Human	Cervical cancer	Cervical tumor tissue and Normal adjacent tissue	https://www.ncbi.nlm.nih.gov/geo/query/acc.cgi?acc=GSE168652	GSE168652
Human	Chronic obstructive pulmonary disease	Lung	https://www.ncbi.nlm.nih.gov/geo/query/acc.cgi?acc=GSE130148	GSE130148
Human	Chronic pancreatitis	Pancreatic immune cells	https://www.ncbi.nlm.nih.gov/geo/query/acc.cgi?acc=GSE165045	GSE165045
Human	Chronic periodontitis	Mouth	https://www.ncbi.nlm.nih.gov/geo/query/acc.cgi?acc=GSE152042	GSE152042
Human	Chronic rhinosinusitis	Nose	https://www.ncbi.nlm.nih.gov/geo/query/acc.cgi?acc=GSE162864	GSE162864
Human	Digestive system diseases	Liver/Blood	https://www.ncbi.nlm.nih.gov/geo/query/acc.cgi?acc=GSE136103	GSE136103
Human	Clear cell renal carcinoma	Renal	https://singlecell.broadinstitute.org/single_cell/study/SCP1288/tumor-and-immune-reprogramming-during-immunotherapy-in-advanced-renal-cell-carcinoma#study-download
Human	Colorectal cancer	Large intestine	https://www.ncbi.nlm.nih.gov/geo/query/acc.cgi?acc=GSE132465	GSE132465
Human	Diffuse gastric adenocarcinoma	Stomach	https://www.ncbi.nlm.nih.gov/geo/query/acc.cgi?acc=GSE167297	GSE167297
Human	Dilated cardiomyopathy	Blood/ Heart	https://www.ncbi.nlm.nih.gov/geo/query/acc.cgi?acc=GSE145154	GSE145154
Human	Enamel caries	Molar tooth/ Premolar tooth	https://www.ncbi.nlm.nih.gov/geo/query/acc.cgi?acc=GSE185222	GSE185222
Human	End stage renal failure	Kidney	https://www.ncbi.nlm.nih.gov/geo/query/acc.cgi?acc=GSE114156	GSE109564、GSE114156
Human	Familial hypercholesterolemia	Liver	https://data.humancellatlas.org/explore/projects/425c2759-db66-4c93-a358-a562c069b1f1	GSM5764358
Human	Gastric cancer	Stomach	https://data.humancellatlas.org/explore/projects/18e58437-76b7-4021-8ede-3f0b443fa915	GSE150290
Human	Myocardial infarction	Heart	https://data.humancellatlas.org/explore/projects/e9f36305-d857-44a3-93f0-df4e6007dc97
Human	Retinoblastoma	Eye	https://www.ncbi.nlm.nih.gov/geo/query/acc.cgi?acc=GSE166173	GSM5065167
Human	Neovascular age-relatedmacular degeneration	RPE-choroid	https://www.ncbi.nlm.nih.gov/geo/query/acc.cgi?acc=GSE135922	GSE135922

## Sheet: Table S2
Table S2 Information collected from the published literatures for neutrophil subsets
Citation	disease	specimens	cluster	panel
Cell, 2021, 184(7): 1895-1913. e19.	health/COVID-19	PBMC/BALF/Sputum/PFMC	Neu_c1_IL1B	IL1B, CXCL8, C5AR1, NAMPT, SRGN, AQP9
			Neu_c2_CXCR4(low)	CXCR4, EGR1, NAMPT, SOD2, SAT1, S100A8
			Neu_c3_CST7	CST7, S100A4, MMP9, MMP25, PYGL, VNN2, SRGN
			Neu_c4_RSAD2	RSAD2, IFITM1, IFITM3, AXL, IFIT2, SRGN, FTH1
			Neu_c5_GSTP1(high)OASL(low)	GSTP1, IFI6, PTMA, OASL, IFI6, ISG15, NCF1, LAP3
			Neu_c6_FGF23	FGF23, AL035078.1, S100A4, NAMPT, SRGN, FTH1, CXCL8
Cell, 2018, 175(4): 984-997. e24.	melanoma	melanoma tumors	ANPEP_Neu	ANPEP, C5AR1, CD14, CD33, CEACAM8, CSF3R, CXCR1, CXCR2, FCGR1A, FUT4, ITGAM, ITGAX, MME, PECAM1, SELL, TLR2
Nature communications, 2017, 8(1): 1-12.	breast cancer	breast	CYP4F3_Neu	CSF3R, CYP4F3, VNN3, FPRL1, KCNJ15, MME, IL8RA, IL8RB, FCGR3B, DYSF, FCAR, CEACAM3, HIST1H2BC, HPSE, CPPED1, CREB5, S100A12, TNFRSF10C, SLC22A4, TECPR2 , SLC25A37, BST1, CRISPLD2, G0S2, SIGLEC5, CD93, MGAM, ALPL, FPR1, PDE4B, LILRB2
Nature communications, 2021, 12(1): 2540.	NSCLC	lung	Canonical_Neu	CSF3R, S100A8, S100A9
Nature medicine, 2022, 28(1): 201-211.	health/COVID-19 ARDS/Bacterial ARDS	equal proportion of leukocytes and lymphocytes isolated from blood	ELANE_Neu	CSF3R, S100A8, S100A9, MMP8, MMP9, ELANE, MPO
			IFNactive neutrophils	IFITM1,IFITM2, IFIT1,IFIT2,IFIT3, ISG15,ISG20,IFI6,IFI27,IFI44,IFI44L
			PGactive neutrophils	PTGS2, COX2
			IL-7R neutrophils	RPL5,RPL7A,RPL8,RPL13,RPL18,RPL19,RPL23,RPL24,RPL27,RPLP0
			CD24_immature neutro	CD24, ARG1, ELANE, MPO, ATF4, JDP2
Frontiers in Immunology, 2021, 12: 739605.	health/experimental autoimmune uveitis(EAU)/EAU treated with prednisone	Lymph nodes	Anxa1_Neu	S100a9, Lcn2, Anxa1, II1b
Stem Cell Research & Therapy, 2021, 12(1): 1-10.	COVID-19	BALF	BALF_Neu	FCGR3B, CSF3R
			Immature neutro_CD16neg	CD16−, CD10−
			NC_Mono and pre_Neu	CEACAM8, ARG1, MPO
			Circulating neutrophils	FCGR3B, CXCR2, CSF3R
Signal Transduction and Targeted Therapy, 2022, 7(1): 161.	health/Interstitial cystitis	bladder	Bladder_Neu	CXCR2, FCGR3B
International Journal of Medical Sciences, 2022, 19(4): 669.	health/Pulmonary Inflammation	lung	Classical_Neu	S100a9, S100a8, G0s2
2022, 14(3): 257-274.	health/Staphylococcus aureus Chronic	spleens	CCL6_Neu	S100a8, Ccl6, Il1b, Ly6g, Wfdc21
	Infection
Nature, 2020, 587(7835): 619-625.	health	peripheral blood/lung	IFITM2_Neu	S100A8, S100A9, IFITM2, FCGR3B
2020, 127(9): e232-e249.	health/myocardial infarction	myocardium	Tnf_Neu	Tnf, Icam1, Il23a, Gpr84
			Slpi_Neu	Slpi, Ifitm1, Wfdc17, Asprv1
			Rps19_Neu	Rps19, Ltc4s, Nr4a2
			Cxcl3_Neu	Cxcl3, Lcn2, Osm, Cd177, Ccl6, Sell, Fpr1
			Isg15_Neu	Isg15, Rsad2, Ifit1
			Psap_Neu	Psap, Slc26a11, Gdf15
Frontiers in Immunology, 2021, 12: 693608.	Kidney Transplantation	kidney	Renal_mNeu	Csf3r, S100a8, S100a9, Ly6g, Lcn2
Cell, 2020, 182(6): 1401-1418. e18.	Flu-like symptoms/COVID-19	peripheral blood	RSAD2_Neu	G0S2, RSAD2, IL1R2, IL1RN
Journal of the American Heart Association, 2021, 10(4): e019019.	health/myocardial infarction	heart	CSF1_Neu	S100a8, S100a9, Csf3r, Cxcr2, Mmp9, Csf1, Il1r2
JCI insight, 2021, 6(22).	influenza/COVID-19	nasal wash samples	Naïve neutrophils	DDIT4, S100A8, S100A9
			IFN_experienced neutrophils	ISG15, IFIT3, IFIT1, IFIT2, MX1
			Intermediate neutrophils	ISG, S100A8, S100A9
Nature immunology, 2020, 21(9): 1119-1133.	steady state/bacterial infection	bone marrow / peripheral blood/ spleen	G0	Rpl12, Rps20, Npm1, Hsp90ab1, Rpl10a, Rpl3, Rpsa, Ptma, Rps18, Rps19, Rplp1, mt-Nd1, mt-Nd2, Rps17, Rps12, Rps2, Rpl32, Rps8, Rps5, Rpl36a, Rps4x, Rpl14, Gnb2l1, mt-Atp6, Rpl28, Xist, Hsp90aa1, Rpl22, Rpl35, H2afy
			G1	Elane, Prtn3, Mpo, Ms4a3, Nkg7, Rps2, Plac8, mt-Nd1, Rpl3, Rpl12, Ptma, Rps18, mt-Atp6, Rpl10a, Rps17, Rps19, Rpl36a, Rpsa, Rpl32, Rps20, Rps12, Rps8, Rps4x, Rpl35, Rpl14, mt-Cytb, mt-Co3, Ctsg, Gstm1, Calr
			G2	Chil3, Tuba1b, 2810417H13Rik, Camp, Stmn1, Hmgn2, Ngp, H2afz, Tubb5, Ppia, Ptma, Anp32b, Cebpe, Hmgb2, Serpinb1a, H2afv, Tuba4a, Hmgb1, Birc5, Smc4, Top2a, H2afx, Fcnb, Smc2, Dek, Mki67, Rrm2, Ube2c, Nusap1, Hist1h2ap
			G3	Ltf, Ngp, Camp, Ifitm6, Chil3, Lcn2, Ly6g, Cybb, AA467197, Anxa1, Cd177, Wfdc21, Serpinb1a, Adpgk, Dstn, Itgb2l, Ltb4r1, Lyz2, Cpne3, Anxa3, Capg, Aldh2, Ly6c2, Cebpe, St3gal5, Mgst2, Syne1, Lta4h, Zmpste24, Orm1
			G4	Retnlg, Mmp8, S100a6, Prr13, S100a9, Wfdc21, S100a8, Lgals3, Mgst1, Ly6g, Ly6c2, Cd177, Ceacam10, Adpgk, Capg, Thbs1, Mrgpra2b, Cxcl2
			G5a	Ccl6, Clec4d, Dusp1, Fos, Fxyd5, Btg1, Grina, Il1b, Ctsd, Fth1, Csf3r, Amica1, Ypel3, Hbb-bs, Sirpb1b, Sell, Mcl1, Arg2, H2-Q10, Cyp4f18, Klf2, Il1f9, Slc16a3, Gm10116, Fosl2, Creg1, Gm5483, Rdh12, Stfa2l1, Asprv1
			G5b	Isg15, Rtp4, Rsad2, Ifitm3, Oasl2, Ly6e, Ifit3, Ifit3b, Ifi27l2a, Gm13822, Ifit1, Irf7, Slfn4, Trim30a, Slfn1, Fgl2, Ifi204, H2-T23, Oasl1, Stat1, Isg20, Cmpk2, Slfn5, Oas3, Usp18, Irgm1, Zbp1, Xaf1, Ifi47, Gbp2
			G5c	Il1b, Lst1, Ifitm2, Rps27rt, Csf3r, Tsc22d3, Btg1, Dusp1, Fgl2, Cst3, Pla2g7, Gm2a, Ifitm1, Cdk2ap2, Sirpb1b, 1600010M07Rik, H2-Q10, Txnip, Cxcr4, Gngt2, Wfdc17, Rnf149, Marcks, Ninj1, Sirpb1c, Tnfaip2, Hbb-bs, Adgre5, Ptafr, Hba-a1
Immunity, 2004, 21(2): 215-226.	health/Infection by Methicillin-Resistant Staphylococcus aureus	peripheral blood	PMN-I	CD49d, CD11b-
			PMN-II	CD49d-, CD11b
			PMN-N	CD49d-, CD11b-
Cell reports, 2018, 24(9): 2329-2341. e8.	health	Bone marrow	hNeP	CD66b, CD117
Immunity, 2020, 53(2): 319-334. e6.	health	Bone marrow	CD71_Neu	CD16-, CD10-, CD71
			CD71neg_Neu	CD16-, CD10-, CD71-
			CD16_Neu	CD16, CD10-
			Lin_neg_hNeP	Lin-, CD66b, CD117
			eNeP	CD117, CD71
Immunological reviews, 2016, 273(1): 48-60.	metastatic adenocarcinomas	peripheral blood	CD15_LDNs	CD15
	of pancreas/colon/breast
	Renal carcinoma		CD14neg_LDNs	CD15, CD14-
	Non-samll cell lung cancer (NSCLC)		IFN_LDNs	CD14-, IL-4R, IFNγR
	Glioblastoma		CD66b_LDNs	CD15, CD66b, CD11b
	Prostate and lung cancer		CXCR_LDNs	CD15, CXCR2, CXCR1
	Hematologic malignancies/multiple myeloma		CD33_LDNs	CD11b, CD14-CD33, CD15
	Choronic myeloid leukemia		HLADRneg_LDNs	CD11b, CD33, CD14-, HLA-DR-
	Pregnancy		Argl_LDNs	CD66b, CD14-, HLA-DR-, ArgI
Journal of leukocyte biology, 2007, 81(2): 458-464.	health	peripheral blood	mPR3_CD177_Neutrophils	mPR3, CD177
Nature, 2022: 1-7.	liver cancer	tumour/tumour-adjacent liver tissue/peripheral blood	Cd34_mNeu	CD34, SOX4
			Lgals1_mNeu	LGALS1
			Elane_mNeu	ELANE, MPO, CTSG
			Fcnb_mNeu	FCNB, STMN1
			Ngp_mNeu	NGP, IFITM6
			Ltf_mNeu	LTF, LCN2, CAMP, RETN, MMP8
			S100A12/Pabpc1_Neu	S100A12, HMGB2, CST7, IL17RA
			ISG15/Ifit3_Neu	ISG15, IFITM1, IFIT1, IFIT2, IFIT3, HERC5
			TXNIP/Gm2a_Neu	TXNIP, RIPOR2, FKBP5, RGS18
			ELL2/Marco_Neu	ELL2, G0S2, SAMSN1, FRMD4B, PRKDC, SYAP1
			PTGS2/Actg1_Neu	PTGS2, PROK2, IL1RN, NR4A3
			MMP8/Mmp8_Neu	MMP8, MMP9, CAMP, NGP, LCN2, CXCL8
			APOA2/Apoa2_Neu	APOA2, ALB, RBP4, APOA1
			CD74_Neu	CD74, IGKC
			IFIT1_Neu	IFIT1, CXCL8, RSAD2, MX1, IFI6, CD274
			SPP1_Neu	SPP1, S100A10, DYNLL1, LGALS3, PTMA
			CCL4_Neu	CCL4, CCL3, CCL4L2, CCL3L1

## Sheet: Table S3
Table S3 The referenced value of 78 subsets of neutrophils in peripheral blood of the healthy
	Middle value	（Mean-SD)-(Mean+SD)	Mean±SE
Neu_c1_IL1B	56	0 - 201	91 ± 45
Neu_c2_CXCR4(low)	80	4 - 190	97 ± 38
Neu_c3_CST7	2	0 - 10	4 ± 2
Neu_c4_RSAD2	0	0 - 0	0 ± 0
Neu_c5_GSTP1(high)OASL(low)	13	45126	13 ± 2
Neu_c6_FGF23	0	0 - 0	0 ± 0
IFNactive neutrophils	0	0 - 0	0 ± 0
PGactive neutrophils	0	0 - 0	0 ± 0
IL-7R+ neutrophils	2113	578 - 3986	2282 ± 696
CD24_immature neutro	0	0 - 0	0 ± 0
Immature neutro_CD16neg	0	0 - 0	0 ± 0
NC_Mono and pre_Neu	0	0 - 0	0 ± 0
Circulating neutrophils	1974	680 - 2882	1781 ± 449
hNeP	0	0 - 0	0 ± 0
CD71_Neu	0	0 - 0	0 ± 0
CD71neg_Neu	0	0 - 0	0 ± 0
CD16_Neu	0	0 - 0	0 ± 0
Lin_neg_hNeP	0	0 - 0	0 ± 0
eNeP	0	0 - 0	0 ± 0
mPR3_CD177_Neutrophils	0	0 - 0	0 ± 0
CXCR_LDNs	0	0 - 0	0 ± 0
CD33_LDNs	0	0 - 0	0 ± 0
IFN_LDNs	0	0 - 0	0 ± 0
CD66b_LDNs	0	0 - 0	0 ± 0
CXCR_LDNs	0	0 - 0	0 ± 0
CD33_LDNs	0	0 - 0	0 ± 0
HLADRneg_LDNs	0	0 - 0	0 ± 0
Argl_LDNs	0	0 - 0	0 ± 0
G0	0	0 - 0	0 ± 0
G1	0	0 - 0	0 ± 0
G2	0	0 - 0	0 ± 0
G3	0	0 - 0	0 ± 0
G4	0	0 - 0	0 ± 0
G5a	0	0 - 0	0 ± 0
G5b	0	0 - 0	0 ± 0
G5c	0	0 - 0	0 ± 0
PMN-I	0	0 - 0	0 ± 0
PMN-II	0	0 - 0	0 ± 0
PMN-N	0	0 - 0	0 ± 0
Naïve neutrophils	249	40 - 400	220 ± 73
IFN_experienced neutrophils	40	7 - 97	52 ± 18
Intermediate neutrophils	0	0 - 0	0 ± 0
Tnf_Neu	0	0 - 3	1 ± 1
Slpi_Neu	0	0 - 0	0 ± 0
Rps19_Neu	3	0 - 6	3 ± 1
Cxcl3_Neu	0	0 - 0	0 ± 0
Isg15_Neu	40	9 - 85	47 ± 16
Psap_Neu	0	0 - 0	0 ± 0
ANPEP_Neu	0	0 - 0	0 ± 0
CYP4F3_Neu	0	0 - 0	0 ± 0
Canonical_Neu	3898	1483 - 4777	3130 ± 672
ELANE_Neu	0	0 - 0	0 ± 0
BALF_Neu	2994	1089 - 3839	2464 ± 561
Bladder_Neu	2254	787 - 3035	1911 ± 459
Renal_mNeu	0	0 - 0	0 ± 0
IFITM2_Neu	3346	1075 - 4105	2590 ± 618
Anxa1_Neu	0	0 - 4	2 ± 1
Classical_Neu	1589	203 - 2613	1408 ± 492
CCL6_Neu	0	0 - 0	0 ± 0
RSAD2_Neu	3	0 - 9	4 ± 2
CSF1_Neu	0	0 - 1	0 ± 0
Cd34_mNeu	3	44931	3 ± 1
Lgals1_mNeu	946	483 - 1353	918 ± 178
Elane_mNeu	0	0 - 0	0 ± 0
Fcnb_mNeu	0	0 - 0	0 ± 0
Ngp_mNeu	0	0 - 0	0 ± 0
Ltf_mNeu	0	0 - 2	1 ± 0
S100A12/Pabpc1_Neu	12	0 - 40	19 ± 9
ISG15/Ifit3_Neu	12	45006	12 ± 4
TXNIP/Gm2a_Neu	176	62 - 468	265 ± 83
ELL2/Marco_Neu	0	0 - 2	1 ± 0
PTGS2/Actg1_Neu	0	0 - 2	1 ± 0
MMP8_Neu	0	0 - 0	0 ± 0
APOA2_Neu	0	0 - 0	0 ± 0
CD74_Neu	126	35 - 293	164 ± 53
IFIT1_Neu	0	0 - 1	0 ± 0
SPP1_Neu	0	0 - 0	0 ± 0
CCL4_Neu	6	0 - 221	88 ± 54

## Sheet: Table S4
Table S4.1 Number of cell- specific panel in peripheral blood of the healthy
	Number<10	Number10-20	Number20-30	Number30-40	Number40-50	Number50-60	Number>30	Number>60
Neu_c3_CST7	31	0	0	0	0	0	1	1
Tnf_Neu	31	0	0	0	0	0	1	1
Rps19_Neu	31	0	0	0	0	0	1	1
RSAD2_Neu	31	0	0	0	0	0	1	1
CSF1_Neu	31	0	0	0	0	0	1	1
Cd34_mNeu	31	0	0	0	0	0	1	1
Ltf_mNeu	31	0	0	0	0	0	1	1
ELL2/Marco_Neu	29	1	0	0	0	0	2	2
CD74_Neu	31	0	0	0	0	0	1	1
IFIT1_Neu	31	0	0	0	0	0	1	1
Table S4.2 Number of cell- associate panel in peripheral blood of the healthy
	Number<10	Number10-20	Number20-30	Number30-40	Number40-50	Number50-60	Number>30	Number>60
Neu_c1_IL1B	13	5	7	3	1	1	7	2
Neu_c5_GSTP1(high)OASL(low)	26	0	0	1	1	1	6	3
S100A12/Pabpc1_Neu	29	0	0	0	0	0	3	3
Table S4.3 Number of cell- reference panel in peripheral blood of the healthy
	Number<10	Number10-20	Number20-30	Number30-40	Number40-50	Number50-60	Number>30	Number>60
Neu_c2_CXCR4(low)	8	6	1	0	1	7	17	9
IFNactive neutrophils	26	0	0	0	0	0	5	5
IL-7R+ neutrophils	27	0	0	0	1	0	5	4
Circulating neutrophils	20	0	0	0	0	4	12	8
Naïve neutrophils	6	0	0	1	2	11	26	12
IFN_experienced neutrophils	27	0	0	0	0	0	5	5
Isg15_Neu	27	0	0	0	0	0	5	5
Canonical_Neu	12	1	0	2	0	2	19	15
BALF_Neu	16	0	1	1	1	0	15	13
Bladder_Neu	18	1	1	0	0	2	12	10
IFITM2_Neu	16	0	0	1	1	0	16	14
Anxa1_Neu	23	0	1	0	1	0	8	7
Classical_Neu	12	1	1	5	5	2	18	6
Lgals1_mNeu	16	2	0	1	0	1	14	12
ISG15/Ifit3_Neu	27	0	0	0	0	0	5	5
TXNIP/Gm2a_Neu	12	3	2	4	3	3	15	5
PTGS2/Actg1_Neu	24	2	1	0	1	0	5	4
SPP1_Neu	24	0	0	0	0	0	7	7
CCL4_Neu	26	0	0	1	0	0	6	5

## Sheet: Table S5
Table S5 The referenced value of 78 neutrophil subsets of NSCLC
	cancer			para-carcinoma			preoperative blood			postoperative blood
	Mean±SD	Mean±SE	Middle value	Mean±SD	Mean±SE	Middle value	Mean±SD	Mean±SE	Middle value	Mean±SD	Mean±SE	Middle value
Neu_c1_IL1B	1.42±2.22	1.42±0.84	0.38	4.06±4.01	4.06±1.64	2.78	2.41±2.1	2.41±2.1	3.41	6.2±3.37	6.2±1.51	5.88
Neu_c2_CXCR4(low)	2.14±2.97	2.14±1.12	0.86	4.13±4.18	4.13±1.71	2.85	5.93±4.96	5.93±4.96	4.07	5.15±3.51	5.15±1.57	4.47
Neu_c3_CST7	0.2±0.3	0.2±0.11	0	0.59±0.97	0.59±0.4	0.08	2.25±1.63	2.25±1.63	1.35	4.03±2.09	4.03±0.94	4.32
Neu_c4_RSAD2	0.02±0.03	0.02±0.01	0	0.06±0.08	0.06±0.03	0.03	0±0	0±0	0	0±0	0±0	0
Neu_c5_GSTP1(high)OASL(low)	0.4±0.87	0.4±0.33	0.02	0.86±1.33	0.86±0.54	0.32	0.01±0.01	0.01±0.01	0	0±0	0±0	0
Neu_c6_FGF23	0.02±0.02	0.02±0.01	0	0.18±0.23	0.18±0.1	0.07	0±0.01	0±0.01	0	0±0	0±0	0
IFNactive neutrophils	0.01±0.03	0.01±0.01	0	0.01±0.01	0.01±0.01	0	0±0	0±0	0	0±0	0±0	0
PGactive neutrophils	0±0	0±0	0	0±0	0±0	0	0±0	0±0	0	0±0	0±0	0
IL-7R+ neutrophils	21.75±22.49	21.75±8.5	19.37	34.2±19.43	34.2±7.93	38.38	4.15±3.32	4.15±3.32	4.65	4.94±2.48	4.94±1.11	3.84
CD24_immature neutro	0±0	0±0	0	0±0	0±0	0	0±0	0±0	0	0±0	0±0	0
Immature neutro_CD16neg	0±0	0±0	0	0±0	0±0	0	0±0	0±0	0	0±0	0±0	0
NC_Mono and pre_Neu	0.01±0.02	0.01±0.01	0	0±0	0±0	0	0±0	0±0	0	0.01±0.01	0.01±0	0
Circulating neutrophils	3.63±5.59	3.63±2.11	0.77	8.96±16.51	8.96±6.74	2.66	63.99±30.94	63.99±30.94	79.25	64.7±35.64	64.7±15.94	73.91
hNeP	0±0	0±0	0	0±0	0±0	0	0±0	0±0	0	0±0	0±0	0
CD71_Neu	0±0	0±0	0	0±0	0±0	0	0±0	0±0	0	0±0	0±0	0
CD71neg_Neu	0±0	0±0	0	0±0	0±0	0	0±0	0±0	0	0±0	0±0	0
CD16_Neu	0±0	0±0	0	0±0	0±0	0	0±0	0±0	0	0±0	0±0	0
Lin_neg_hNeP	0±0	0±0	0	0±0	0±0	0	0±0	0±0	0	0±0	0±0	0
eNeP	0±0	0±0	0	0±0	0±0	0	0±0	0±0	0	0±0	0±0	0
mPR3_CD177_Neutrophils	0±0	0±0	0	0±0	0±0	0	0±0	0±0	0	0±0	0±0	0
CD15_LDNs	0±0	0±0	0	0±0	0±0	0	0±0	0±0	0	0±0	0±0	0
CD14neg_LDNs	0±0	0±0	0	0±0	0±0	0	0±0	0±0	0	0±0	0±0	0
IFN_LDNs	0±0	0±0	0	0±0	0±0	0	0±0	0±0	0	0±0	0±0	0
CD66b_LDNs	0±0	0±0	0	0±0	0±0	0	0±0	0±0	0	0±0	0±0	0
CXCR_LDNs	0±0	0±0	0	0±0	0±0	0	0±0	0±0	0	0±0	0±0	0
CD33_LDNs	0±0	0±0	0	0±0	0±0	0	0±0	0±0	0	0±0	0±0	0
HLADRneg_LDNs	0±0	0±0	0	0±0	0±0	0	0±0	0±0	0	0±0	0±0	0
Argl_LDNs	0±0	0±0	0	0±0	0±0	0	0±0	0±0	0	0±0	0±0	0
G0	0±0	0±0	0	0±0	0±0	0	0±0	0±0	0	0±0	0±0	0
G1	0±0	0±0	0	0±0	0±0	0	0±0	0±0	0	0±0	0±0	0
G2	0±0	0±0	0	0±0	0±0	0	0±0	0±0	0	0±0	0±0	0
G3	0±0	0±0	0	0±0	0±0	0	0±0	0±0	0	0±0	0±0	0
G4	0±0	0±0	0	0±0	0±0	0	0±0	0±0	0	0±0	0±0	0
G5a	0±0	0±0	0	0±0	0±0	0	0±0	0±0	0	0±0	0±0	0
G5b	0±0	0±0	0	0±0	0±0	0	0±0	0±0	0	0±0	0±0	0
G5c	0±0	0±0	0	0±0	0±0	0	0±0	0±0	0	0±0	0±0	0
PMN-I	0±0	0±0	0	0±0	0±0	0	0±0	0±0	0	0±0	0±0	0
PMN-II	0±0	0±0	0	0±0	0±0	0	0±0	0±0	0	0±0	0±0	0
PMN-N	0±0	0±0	0	0±0	0±0	0	0±0	0±0	0	0±0	0±0	0
Naïve neutrophils	4.16±3.57	4.16±1.35	4.74	5.68±5.66	5.68±2.31	3.69	4.76±2.1	4.76±2.1	4.54	4.45±0.75	4.45±0.34	4.44
IFN_experienced neutrophils	3.63±7.19	3.63±2.72	0.95	6.31±6.35	6.31±2.59	4.21	1.51±1.39	1.51±1.39	0.6	0.38±0.4	0.38±0.18	0.15
intermediate neutrophils	0±0	0±0	0	0±0	0±0	0	0±0	0±0	0	0±0	0±0	0
Tnf_Neu	0±0	0±0	0	0±0	0±0	0	0±0	0±0	0	0±0	0±0	0
Slpi_Neu	0±0	0±0	0	0±0	0±0	0	0±0	0±0	0	0±0	0±0	0
Rps19_Neu	0.03±0.04	0.03±0.02	0	0.02±0.03	0.02±0.01	0	0±0	0±0	0	0±0	0±0	0
Cxcl3_Neu	0±0	0±0	0	0±0	0±0	0	0±0	0±0	0	0±0	0±0	0
Isg15_Neu	2.9±5.65	2.9±2.14	1.29	3.63±3.18	3.63±1.3	3.04	1.17±1.25	1.17±1.25	0.61	0.33±0.33	0.33±0.15	0.16
Psap_Neu	0.71±1.37	0.71±0.52	0.11	1.3±1.34	1.3±0.55	0.94	0±0	0±0	0	0±0	0±0	0
ANPEP_Neu	0±0	0±0	0	0±0	0±0	0	0±0	0±0	0	0±0	0±0	0
CYP4F3_Neu	0±0	0±0	0	0±0	0±0	0	0±0	0±0	0	0±0	0±0	0
Canonical_Neu	17.55±17.68	17.55±6.68	14.85	38.63±29.77	38.63±12.16	31.09	89.8±7.6	89.8±7.6	89.78	90.84±4.62	90.84±2.06	91.74
ELANE_Neu	0±0	0±0	0	0±0	0±0	0	0±0	0±0	0	0±0	0±0	0
BALF_Neu	7.64±8.97	7.64±3.39	1.88	15.95±20.43	15.95±8.34	10.77	70.33±33.47	70.33±33.47	84.78	67.74±37.06	67.74±16.58	78.2
Bladder_Neu	4.27±6.42	4.27±2.43	0.77	9.85±16.64	9.85±6.79	3.56	65.04±31.23	65.04±31.23	80.65	65.61±36.01	65.61±16.1	76.71
Renal_mNeu	0±0	0±0	0	0±0	0±0	0	0±0	0±0	0	0±0	0±0	0
IFITM2_Neu	7.84±9.79	7.84±3.7	1.88	17.17±20.44	17.17±8.35	10.8	70.56±33.5	70.56±33.5	84.53	68.18±37.24	68.18±16.65	79.25
Anxa1_Neu	0.02±0.05	0.02±0.02	0	0.12±0.17	0.12±0.07	0.07	0.04±0.07	0.04±0.07	0	0.06±0.06	0.06±0.03	0.05
Classical_Neu	7.94±11.79	7.94±4.46	1.3	19.72±19.52	19.72±7.97	14.23	28.71±24.41	28.71±24.41	29.07	44.39±19.66	44.39±8.79	42.12
CCL6_Neu	0±0	0±0	0±0	0±0	0±0	0±0	0±0	0±0	0±0	0±0	0±0	0±0
RSAD2_Neu	0.13±0.15	0.13±0.06	0.07	0.14±0.17	0.14±0.07	0.08	0.17±0.25	0.17±0.25	0.07	0.1±0.06	0.1±0.03	0.09
CSF1_Neu	0±0	0±0	0	0.09±0.19	0.09±0.08	0	0.15±0.12	0.15±0.12	0.15	0.17±0.08	0.17±0.04	0.15
Cd34_mNeu	0.03±0.08	0.03±0.03	0	0±0	0±0	0	0±0	0±0	0	0±0	0±0	0
Lgals1_mNeu	34.32±17.41	34.32±6.58	30.39	57.13±24.98	57.13±10.2	60.41	9.49±6.82	9.49±6.82	7.37	11.74±3.52	11.74±1.57	11.47
Elane_mNeu	0±0	0±0	0	0±0	0±0	0	0±0	0±0	0	0±0	0±0	0
Fcnb_mNeu	0±0	0±0	0	0±0	0±0	0	0±0	0±0	0	0±0	0±0	0
Ngp_mNeu	0±0	0±0	0	0±0	0±0	0	0±0	0±0	0	0±0	0±0	0
Ltf_mNeu	0.03±0.07	0.03±0.03	0	0±0	0±0	0	0.04±0.06	0.04±0.06	0	0.05±0.08	0.05±0.03	0
S100A12/Pabpc1_Neu	0.42±0.56	0.42±0.21	0.14	1.53±2.37	1.53±0.97	0.35	5.31±4.19	5.31±4.19	2.89	7.73±2.35	7.73±1.05	6.95
ISG15/Ifit3_Neu	0.09±0.1	0.09±0.04	0.09	0.1±0.18	0.1±0.07	0.04	0.26±0.19	0.26±0.19	0.17	0.16±0.19	0.16±0.08	0.05
TXNIP/Gm2a_Neu	2.11±2.02	2.11±0.76	1.97	5.54±8.41	5.54±3.43	2.28	14.24±16.52	14.24±16.52	5.01	4.19±1.71	4.19±0.77	5.15
ELL2/Marco_Neu	0.09±0.11	0.09±0.04	0.03	0.39±0.39	0.39±0.16	0.26	0±0	0±0	0	0±0	0±0	0
PTGS2/Actg1_Neu	0.02±0.04	0.02±0.02	0	0.05±0.11	0.05±0.04	0	0.01±0.02	0.01±0.02	0	0.01±0.02	0.01±0.01	0
MMP8/Mmp8_Neu	0±0	0±0	0	0±0	0±0	0	0±0	0±0	0	0±0	0±0	0
APOA2/Apoa2_Neu	0±0	0±0	0	0±0	0±0	0	0±0	0±0	0	0±0	0±0	0
CD74_Neu	19.42±22.43	19.42±8.48	6.67	18.69±23.24	18.69±9.49	7.22	4.4±5.41	4.4±5.41	1.57	0.77±0.33	0.77±0.15	0.83
IFIT1_Neu	0.07±0.09	0.07±0.03	0.03	0.82±1.18	0.82±0.48	0.35	0.03±0.08	0.03±0.08	0	0.02±0.02	0.02±0.01	0.01
SPP1_Neu	2.98±4.25	2.98±1.61	1.48	3.62±3.45	3.62±1.41	2.57	0.01±0.02	0.01±0.02	0	0.03±0.04	0.03±0.02	0
CCL4_Neu	0±0	0±0	0	0±0	0±0	0	0±0	0±0	0	0±0	0±0	0

## Sheet: Table S6
Table S6.1 Number of cell-specific panel in tumor tissue of NSCLC
	Number<10	Number10-20	Number20-30	Number30-40	Number40-50	Number50-60	Number>30	Number>60
Neu_c3_CST7	33	0	0	0	0	0	1	1
IFNactive neutrophils	32	0	0	0	0	0	1	1
NC_Mono and pre_Neu	33	0	0	0	0	0	0	0
Rps19_Neu	33	0	0	0	0	0	1	1
RSAD2_Neu	33	0	0	0	0	0	1	1
Cd34_mNeu	33	0	0	0	0	0	1	1
Ltf_mNeu	33	0	0	0	0	0	1	1
S100A12/Pabpc1_Neu	32	0	0	0	0	0	2	2
ISG15/Ifit3_Neu	32	1	0	0	0	0	1	1
PTGS2/Actg1_Neu	33	0	0	0	0	0	0	0
SPP1_Neu	29	1	2	0	1	0	2	1
Table S6.2 OER of cell-specific panel in tumor tissue of NSCLC
	OER<10	OER 10-20	OER20-30	OER30-40	OER40-50	OER50-60	OER>30	OER>60
Neu_c3_CST7	97.06	0	0	0	0	0	2.94	2.94
IFNactive neutrophils	94.12	0	0	0	0	0	2.94	2.94
NC_Mono and pre_Neu	97.06	0	0	0	0	0	0	0
Rps19_Neu	97.06	0	0	0	0	0	2.94	2.94
RSAD2_Neu	97.06	0	0	0	0	0	2.94	2.94
Cd34_mNeu	97.06	0	0	0	0	0	2.94	2.94
Ltf_mNeu	97.06	0	0	0	0	0	2.94	2.94
S100A12/Pabpc1_Neu	94.12	0	0	0	0	0	5.88	5.88
ISG15/Ifit3_Neu	94.12	2.94	0	0	0	0	2.94	2.94
PTGS2/Actg1_Neu	97.06	0	0	0	0	0	0	0
SPP1_Neu	85.29	2.94	5.88	0	2.94	0	5.88	2.94
Table S6.3 Number of cell-associate panel in tumor tissue of NSCLC
	Number<10	Number10-20	Number20-30	Number30-40	Number40-50	Number50-60	Number>30	Number>60
Neu_c4_RSAD2	31	0	0	0	0	0	3	3
Circulating neutrophils	25	1	2	0	1	3	6	2
Psap_Neu	16	8	3	4	0	1	7	2
Anxa1_Neu	17	2	8	2	0	2	7	3
CD74_Neu	11	4	11	3	2	1	8	2
IFIT1_Neu	31	0	0	0	0	0	3	3
Table S6.4 OER of cell-associate panel in tumor tissue of NSCLC
	OER<10	OER 10-20	OER20-30	OER30-40	OER40-50	OER50-60	OER>30	OER>60
Neu_c4_RSAD2	91.18	0	0	0	0	0	8.82	8.82
Circulating neutrophils	73.53	2.94	5.88	0	2.94	8.82	17.65	5.88
Psap_Neu	47.06	23.53	8.82	11.76	0	2.94	20.59	5.88
Anxa1_Neu	50	5.88	23.53	5.88	0	5.88	20.59	8.82
CD74_Neu	32.35	11.76	32.35	8.82	5.88	2.94	23.53	5.88
IFIT1_Neu	91.18	0	0	0	0	0	8.82	8.82
Table S6.5 Number of cell-reference panel in tumor tissue of NSCLC
	Number<10	Number10-20	Number20-30	Number30-40	Number40-50	Number50-60	Number>30	Number>60
Neu_c1_IL1B	21	1	1	1	3	1	11	6
Neu_c2_CXCR4(low)	15	1	0	1	3	0	18	14
Neu_c5_GSTP1(high)OASL(low)	27	0	0	2	0	0	7	5
Neu_c6_FGF23	8	1	1	2	1	0	24	21
IL-7R+ neutrophils	19	1	2	4	1	1	12	6
Naïve neutrophils	13	1	0	0	0	1	20	19
IFN_experienced neutrophils	25	1	1	0	1	0	7	6
Isg15_Neu	26	1	1	0	0	0	6	6
Canonical_Neu	14	0	0	0	1	2	20	17
BALF_Neu	19	2	1	2	0	0	12	10
Bladder_Neu	25	0	0	0	1	2	9	6
IFITM2_Neu	14	0	0	3	3	2	20	12
Classical_Neu	18	1	0	2	0	1	15	12
Lgals1_mNeu	14	0	2	2	3	1	18	12
TXNIP/Gm2a_Neu	19	1	3	0	1	2	11	8
ELL2/Marco_Neu	21	0	3	0	0	1	10	9
Table S6.6 OER of cell-reference panel in tumor tissue of NSCLC
	OER<10	OER 10-20	OER20-30	OER30-40	OER40-50	OER50-60	OER>30	OER>60
Neu_c1_IL1B	61.76	2.94	2.94	2.94	8.82	2.94	32.35	17.65
Neu_c2_CXCR4(low)	44.12	2.94	0	2.94	8.82	0	52.94	41.18
Neu_c5_GSTP1(high)OASL(low)	79.41	0	0	5.88	0	0	20.59	14.71
Neu_c6_FGF23	23.53	2.94	2.94	5.88	2.94	0	70.59	61.76
IL-7R+ neutrophils	55.88	2.94	5.88	11.76	2.94	2.94	35.29	17.65
Naïve neutrophils	38.24	2.94	0	0	0	2.94	58.82	55.88
IFN_experienced neutrophils	73.53	2.94	2.94	0	2.94	0	20.59	17.65
Isg15_Neu	76.47	2.94	2.94	0	0	0	17.65	17.65
Canonical_Neu	41.18	0	0	0	2.94	5.88	58.82	50
BALF_Neu	55.88	5.88	2.94	5.88	0	0	35.29	29.41
Bladder_Neu	73.53	0	0	0	2.94	5.88	26.47	17.65
IFITM2_Neu	41.18	0	0	8.82	8.82	5.88	58.82	35.29
Classical_Neu	52.94	2.94	0	5.88	0	2.94	44.12	35.29
Lgals1_mNeu	41.18	0	5.88	5.88	8.82	2.94	52.94	35.29
TXNIP/Gm2a_Neu	55.88	2.94	8.82	0	2.94	5.88	32.35	23.53
ELL2/Marco_Neu	61.76	0	8.82	0	0	2.94	29.41	26.47

## Sheet: Table S7
Table S7.1 Number of cell-specific panel in para-carcinoma tissue of NSCLC
	Number<10	Number10-20	Number20-30	Number30-40	Number40-50	Number50-60	Number>30	Number>60
Neu_c3_CST7	31	0	0	0	0	0	1	1
IFNactive neutrophils	30	0	0	0	0	0	1	1
Rps19_Neu	31	0	0	0	0	0	1	1
RSAD2_Neu	21	4	5	1	0	0	2	1
S100A12/Pabpc1_Neu	30	0	0	0	0	0	2	2
ISG15/Ifit3_Neu	31	0	0	0	0	0	1	1
CD74_Neu	29	1	1	0	0	0	1	1
Table S7.2 OER of cell-specific panel in para-carcinoma tissue of NSCLC
	OER<10	OER 10-20	OER20-30	OER30-40	OER40-50	OER50-60	OER>30	OER>60
Neu_c3_CST7	96.88	0	0	0	0	0	3.13	3.13
IFNactive neutrophils	93.75	0	0	0	0	0	3.13	3.13
Rps19_Neu	96.88	0	0	0	0	0	3.13	3.13
RSAD2_Neu	65.63	12.5	15.63	3.13	0	0	6.25	3.13
S100A12/Pabpc1_Neu	93.75	0	0	0	0	0	6.25	6.25
ISG15/Ifit3_Neu	0	0	0	0	0	0	3.13	3.13
CD74_Neu	90.63	3.13	3.13	0	0	0	3.13	3.13
Table S7.3 Number of cell-associate panel in para-carcinoma tissue of NSCLC
	Number<10	Number10-20	Number20-30	Number30-40	Number40-50	Number50-60	Number>30	Number>60
Psap_Neu	28	0	0	1	1	0	4	2
PTGS2/Actg1_Neu	16	10	1	3	0	0	5	2
SPP1_Neu	21	1	4	4	1	0	6	1
Table S7.4 OER of cell-associate panel in para-carcinoma tissue of NSCLC
	OER<10	OER 10-20	OER20-30	OER30-40	OER40-50	OER50-60	OER>30	OER>60
Psap_Neu	87.5	0	0	3.13	3.13	0	12.5	6.25
PTGS2/Actg1_Neu	50	31.25	3.13	9.38	0	0	15.63	6.25
SPP1_Neu	65.63	3.13	12.5	12.5	3.13	0	18.75	3.13
Table S7.5 Number of cell-reference panel in para-carcinoma tissue of NSCLC
	Number<10	Number10-20	Number20-30	Number30-40	Number40-50	Number50-60	Number>30	Number>60
Neu_c1_IL1B	14	0	0	1	0	0	18	17
Neu_c2_CXCR4(low)	15	0	1	1	1	0	16	14
Neu_c4_RSAD2	14	3	3	5	1	1	12	5
Neu_c5_GSTP1(high)OASL(low)	20	4	1	1	0	2	7	4
Neu_c6_FGF23	13	0	1	1	0	0	18	17
IL-7R+ neutrophils	9	3	7	3	3	2	13	5
Circulating neutrophils	22	1	1	0	1	1	8	6
Naïve neutrophils	16	0	1	0	0	1	15	14
IFN_experienced neutrophils	23	0	1	1	1	0	8	6
Isg15_Neu	25	1	0	0	1	0	6	5
Canonical_Neu	13	1	2	0	0	1	16	15
BALF_Neu	15	1	1	0	1	0	15	14
Bladder_Neu	20	1	1	0	2	1	10	7
IFITM2_Neu	14	0	2	1	0	0	16	15
Anxa1_Neu	9	3	2	0	0	0	18	18
Classical_Neu	14	1	1	1	0	1	16	14
CSF1_Neu	17	0	0	0	3	1	15	11
Lgals1_mNeu	5	1	0	3	0	2	26	21
TXNIP/Gm2a_Neu	17	2	1	1	3	0	12	8
ELL2/Marco_Neu	15	2	0	0	1	1	15	13
IFIT1_Neu	26	1	1	0	0	0	4	4
Table S7.6 OER of cell-reference panel in para-carcinoma tissue of NSCLC
	OER<10	OER 10-20	OER20-30	OER30-40	OER40-50	OER50-60	OER>30	OER>60
Neu_c1_IL1B	43.75	0	0	3.13	0	0	56.25	53.13
Neu_c2_CXCR4(low)	46.88	0	3.13	3.13	3.13	0	50	43.75
Neu_c4_RSAD2	43.75	9.38	9.38	15.63	3.13	3.13	37.5	15.63
Neu_c5_GSTP1(high)OASL(low)	62.5	12.5	3.13	3.13	0	6.25	21.88	12.5
Neu_c6_FGF23	40.63	0	3.13	3.13	0	0	56.25	53.13
IL-7R+ neutrophils	28.13	9.38	21.88	9.38	9.38	6.25	40.63	15.63
Circulating neutrophils	68.75	3.13	3.13	0	3.13	3.13	25	18.75
Naïve neutrophils	50	0	3.13	0	0	3.13	46.88	43.75
IFN_experienced neutrophils	71.88	0	3.13	3.13	3.13	0	25	18.75
Isg15_Neu	78.13	3.13	0	0	3.13	0	18.75	15.63
Canonical_Neu	40.63	3.13	6.25	0	0	3.13	50	46.88
BALF_Neu	46.88	3.13	3.13	0	3.13	0	46.88	43.75
Bladder_Neu	62.5	3.13	3.13	0	6.25	3.13	31.25	21.88
IFITM2_Neu	43.75	0	6.25	3.13	0	0	50	46.88
Anxa1_Neu	28.13	9.38	6.25	0	0	0	56.25	56.25
Classical_Neu	43.75	3.13	3.13	3.13	0	3.13	50	43.75
CSF1_Neu	53.13	0	0	0	9.38	3.13	46.88	34.38
Lgals1_mNeu	15.63	3.13	0	9.38	0	6.25	81.25	65.63
TXNIP/Gm2a_Neu	53.13	6.25	3.13	3.13	9.38	0	37.5	25
ELL2/Marco_Neu	46.88	6.25	0	0	3.13	3.13	46.88	40.63
IFIT1_Neu	81.25	3.13	3.13	0	0	0	12.5	12.5

## Sheet: Table S8
Table S8.1 Number of cell-specific panel in preoperative blood of NSCLC
	Number<10	Number10-20	Number20-30	Number30-40	Number40-50	Number50-60	Number>30	Number>60
Neu_c3_CST7	27	0	0	0	0	0	1	1
Neu_c5_GSTP1(high)OASL(low)	27	0	0	0	0	0	1	1
Neu_c6_FGF23	27	0	0	0	0	0	0	0
IL-7R+ neutrophils	27	0	0	0	0	0	1	1
RSAD2_Neu	27	0	0	0	0	0	1	1
CSF1_Neu	27	0	0	0	0	0	1	1
Ltf_mNeu	27	0	0	0	0	0	1	1
ISG15/Ifit3_Neu	24	2	1	0	0	0	1	1
PTGS2/Actg1_Neu	27	0	0	0	0	0	0	0
CD74_Neu	25	0	2	0	0	0	1	1
IFIT1_Neu	27	0	0	0	0	0	1	1
SPP1_Neu	26	0	0	0	0	0	1	1
Table S8.2 OER of cell-specific panel in preoperative blood of NSCLC
	OER<10	OER 10-20	OER20-30	OER30-40	OER40-50	OER50-60	OER>30	OER>60
Neu_c3_CST7	96.43	0	0	0	0	0	3.57	3.57
Neu_c5_GSTP1(high)OASL(low)	96.43	0	0	0	0	0	3.57	3.57
Neu_c6_FGF23	96.43	0	0	0	0	0	0	0
IL-7R+ neutrophils	96.43	0	0	0	0	0	3.57	3.57
RSAD2_Neu	96.43	0	0	0	0	0	3.57	3.57
CSF1_Neu	96.43	0	0	0	0	0	3.57	3.57
Ltf_mNeu	96.43	0	0	0	0	0	3.57	3.57
ISG15/Ifit3_Neu	85.71	7.14	3.57	0	0	0	3.57	3.57
PTGS2/Actg1_Neu	96.43	0	0	0	0	0	0	0
CD74_Neu	89.29	0	7.14	0	0	0	3.57	3.57
IFIT1_Neu	96.43	0	0	0	0	0	3.57	3.57
SPP1_Neu	92.86	0	0	0	0	0	3.57	3.57
Table S8.3 Number of cell-associate panel in preoperative blood of NSCLC
	Number<10	Number10-20	Number20-30	Number30-40	Number40-50	Number50-60	Number>30	Number>60
Neu_c1_IL1B	26	0	0	0	0	0	2	2
Neu_c2_CXCR4(low)	26	0	0	0	1	0	2	1
Naïve neutrophils	23	0	1	1	1	0	4	2
Anxa1_Neu	26	0	0	0	0	0	2	2
Lgals1_mNeu	25	0	1	0	0	0	2	2
S100A12/Pabpc1_Neu	26	0	0	0	0	0	2	2
TXNIP/Gm2a_Neu	24	1	1	1	0	0	2	1
Table S8.4 OER of cell-associate panel in preoperative blood of NSCLC
	OER<10	OER 10-20	OER20-30	OER30-40	OER40-50	OER50-60	OER>30	OER>60
Neu_c1_IL1B	92.86	0	0	0	0	0	7.14	7.14
Neu_c2_CXCR4(low)	92.86	0	0	0	3.57	0	7.14	3.57
Naïve neutrophils	82.14	0	3.57	3.57	3.57	0	14.29	7.14
Anxa1_Neu	92.86	0	0	0	0	0	7.14	7.14
Lgals1_mNeu	89.29	0	3.57	0	0	0	7.14	7.14
S100A12/Pabpc1_Neu	92.86	0	0	0	0	0	7.14	7.14
TXNIP/Gm2a_Neu	85.71	3.57	3.57	3.57	0	0	7.14	3.57
Table S8.5 Number of cell-reference panel in preoperative blood of NSCLC
	Number<10	Number10-20	Number20-30	Number30-40	Number40-50	Number50-60	Number>30	Number>60
Circulating neutrophils	5	0	0	0	2	2	23	19
IFN_experienced neutrophils	23	1	0	0	0	0	4	4
Isg15_Neu	23	1	0	0	0	0	4	4
Canonical_Neu	4	1	0	1	0	0	23	22
BALF_Neu	5	1	0	1	0	0	22	21
Bladder_Neu	5	0	0	0	2	1	23	20
IFITM2_Neu	6	0	0	0	1	0	22	21
Classical_Neu	21	0	0	0	1	1	7	5
Table S8.6 OER of cell-reference panel in preoperative blood of NSCLC
	OER<10	OER 10-20	OER20-30	OER30-40	OER40-50	OER50-60	OER>30	OER>60
Circulating neutrophils	17.86	0	0	0	7.14	7.14	82.14	67.86
IFN_experienced neutrophils	82.14	3.57	0	0	0	0	14.29	14.29
Isg15_Neu	82.14	3.57	0	0	0	0	14.29	14.29
Canonical_Neu	14.29	3.57	0	3.57	0	0	82.14	78.57
BALF_Neu	17.86	3.57	0	3.57	0	0	78.57	75
Bladder_Neu	17.86	0	0	0	7.14	3.57	82.14	71.43
IFITM2_Neu	21.43	0	0	0	3.57	0	78.57	75
Classical_Neu	75	0	0	0	3.57	3.57	25	17.86

## Sheet: Table S9
Table S9.1 Number of cell-specific panel in postoperative blood of NSCLC
	Number<10	Number10-20	Number20-30	Number30-40	Number40-50	Number50-60	Number>30	Number>60
Neu_c1_IL1B	26	0	0	0	0	0	1	1
Neu_c2_CXCR4(low)	26	0	0	0	0	0	1	1
Neu_c3_CST7	26	0	0	0	0	0	1	1
NC_Mono and pre_Neu	26	0	0	0	0	0	1	1
RSAD2_Neu	26	0	0	0	0	0	1	1
CSF1_Neu	26	0	0	0	0	0	1	1
Ltf_mNeu	25	1	0	0	0	0	1	1
PTGS2/Actg1_Neu	26	0	0	0	0	0	1	1
CD74_Neu	26	0	0	0	0	0	1	1
IFIT1_Neu	26	0	0	0	0	0	1	1
SPP1_Neu	26	0	0	0	0	0	1	1
Table S9.2 OER of cell-specific panel in postoperative blood of NSCLC
	OER<10	OER 10-20	OER20-30	OER30-40	OER40-50	OER50-60	OER>30	OER>60
Neu_c1_IL1B	96.3	0	0	0	0	0	3.7	3.7
Neu_c2_CXCR4(low)	96.3	0	0	0	0	0	3.7	3.7
Neu_c3_CST7	96.3	0	0	0	0	0	3.7	3.7
NC_Mono and pre_Neu	96.3	0	0	0	0	0	3.7	3.7
RSAD2_Neu	96.3	0	0	0	0	0	3.7	3.7
CSF1_Neu	96.3	0	0	0	0	0	3.7	3.7
Ltf_mNeu	92.59	3.7	0	0	0	0	3.7	3.7
PTGS2/Actg1_Neu	96.3	0	0	0	0	0	3.7	3.7
CD74_Neu	96.3	0	0	0	0	0	3.7	3.7
IFIT1_Neu	96.3	0	0	0	0	0	3.7	3.7
SPP1_Neu	96.3	0	0	0	0	0	3.7	3.7
Table S9.3 Number of cell-associate panel in postoperative blood of NSCLC
	Number<10	Number10-20	Number20-30	Number30-40	Number40-50	Number50-60	Number>30	Number>60
IL-7R+ neutrophils	24	0	0	1	1	0	3	1
Naïve neutrophils	20	0	1	1	3	0	6	2
S100A12/Pabpc1_Neu	25	0	0	1	0	0	2	1
ISG15/Ifit3_Neu	23	1	0	1	1	0	3	1
TXNIP/Gm2a_Neu	7	2	14	1	0	1	4	2
Table S9.4 OER of cell-associate panel in postoperative blood of NSCLC
	OER<10	OER 10-20	OER20-30	OER30-40	OER40-50	OER50-60	OER>30	OER>60
IL-7R+ neutrophils	88.89	0	0	3.7	3.7	0	11.11	3.7
Naïve neutrophils	74.07	0	3.7	3.7	11.11	0	22.22	7.41
S100A12/Pabpc1_Neu	92.59	0	0	3.7	0	0	7.41	3.7
ISG15/Ifit3_Neu	85.19	3.7	0	3.7	3.7	0	11.11	3.7
TXNIP/Gm2a_Neu	25.93	7.41	51.85	3.7	0	3.7	14.81	7.41
Table S9.5 Number of cell-reference panel in postoperative blood of NSCLC
	Number<10	Number10-20	Number20-30	Number30-40	Number40-50	Number50-60	Number>30	Number>60
Circulating neutrophils	7	1	0	3	3	3	19	10
IFN_experienced neutrophils	23	0	0	0	0	0	4	4
Isg15_Neu	23	0	0	1	0	0	4	3
Canonical_Neu	2	1	1	0	0	0	23	23
BALF_Neu	8	1	0	0	3	4	18	11
Bladder_Neu	7	2	0	1	3	3	18	11
IFITM2_Neu	6	1	1	2	2	1	19	14
Anxa1_Neu	24	0	0	0	0	0	3	3
Classical_Neu	7	3	5	1	0	2	12	9
Lgals1_mNeu	23	0	0	1	0	0	4	3
Table S9.6 OER of cell-reference panel in postoperative blood of NSCLC
	OER<10	OER 10-20	OER20-30	OER30-40	OER40-50	OER50-60	OER>30	OER>60
Circulating neutrophils	25.93	3.7	0	11.11	11.11	11.11	70.37	37.04
IFN_experienced neutrophils	85.19	0	0	0	0	0	14.81	14.81
Isg15_Neu	85.19	0	0	3.7	0	0	14.81	11.11
Canonical_Neu	7.41	3.7	3.7	0	0	0	85.19	85.19
BALF_Neu	29.63	3.7	0	0	11.11	14.81	66.67	40.74
Bladder_Neu	25.93	7.41	0	3.7	11.11	11.11	66.67	40.74
IFITM2_Neu	22.22	3.7	3.7	7.41	7.41	3.7	70.37	51.85
Anxa1_Neu	88.89	0	0	0	0	0	11.11	11.11
Classical_Neu	25.93	11.11	18.52	3.7	0	7.41	44.44	33.33
Lgals1_mNeu	85.19	0	0	3.7	0	0	14.81	11.11

## Sheet: Table S10
Table S10 The referenced value of 78 neutrophil subsets of COPD, IPF, LUAD, NOR, PC_NOR and SCC
	COPD			IPF			LUAD			NOR			PC_NOR			SCC
	Mean±SD	Mean±SE	Middle value	Mean±SD	Mean±SE	Middle value	Mean±SD	Mean±SE	Middle value	Mean±SD	Mean±SE	Middle value	Mean±SD	Mean±SE	Middle value	Mean±SD	Mean±SE	Middle value
Neu_c1_IL1B	0±0	0±0	0	0±0	0±0	0	0±0	0±0	0	0±0	0±0	0	0±0	0±0	0	0±0	0±0	0
Neu_c2_CXCR4(low)	3.19±2	3.19±0.49	2.6	3.58±2.25	3.58±0.36	2.61	2.35±1.9	2.35±0.47	1.87	2.42±1.94	2.42±0.27	1.98	3.01±2.27	3.01±0.86	3.44	4.59±2.87	4.59±1.02	4.99
Neu_c3_CST7	0±0	0±0	0	0±0	0±0	0	0±0	0±0	0	0±0.01	0±0	0	0±0	0±0	0	0±0	0±0	0
Neu_c4_RSAD2	0±0	0±0	0	0±0	0±0	0	0±0	0±0	0	0±0	0±0	0	0±0	0±0	0	0±0	0±0	0
Neu_c5_GSTP1(high)OASL(low)	1.55±2.28	1.55±0.55	0.52	1.44±2	1.44±0.32	1.03	0.69±0.67	0.69±0.17	0.53	3.12±3.38	3.12±0.47	1.92	4.28±3.68	4.28±1.39	3.98	2.64±2.75	2.64±0.97	1.73
Neu_c6_FGF23	0±0	0±0	0	0±0	0±0	0	0±0	0±0	0	0±0	0±0	0	0±0	0±0	0	0±0	0±0	0
IFNactive neutrophils	0±0	0±0	0	0±0	0±0	0	0±0	0±0	0	0±0	0±0	0	0±0	0±0	0	0±0	0±0	0
PGactive neutrophils	0±0	0±0	0	0±0	0±0	0	0±0	0±0	0	0±0	0±0	0	0±0	0±0	0	0±0	0±0	0
IL-7R+ neutrophils	41.65±18.26	41.65±4.43	38.59	58.28±12.33	58.28±1.95	59.03	74.67±19.7	74.67±4.93	82.28	53.24±21.99	53.24±3.08	52.73	57.57±19.74	57.57±7.46	61.22	57.9±4.96	57.9±1.75	57.42
CD24_immature neutro	0±0	0±0	0	0±0	0±0	0	0±0	0±0	0	0±0	0±0	0	0±0	0±0	0	0±0	0±0	0
Immature neutro_CD16neg	0±0	0±0	0	0±0	0±0	0	0±0	0±0	0	0±0	0±0	0	0±0	0±0	0	0±0	0±0	0
NC_Mono and pre_Neu	0±0	0±0	0	0±0	0±0	0	0±0	0±0	0	0±0	0±0	0	0±0	0±0	0	0±0	0±0	0
Circulating neutrophils	0.01±0.03	0.01±0.01	0	0.01±0.02	0.01±0	0	0.02±0.05	0.02±0.01	0	0.01±0.03	0.01±0	0	0±0.01	0±0	0	0±0.01	0±0	0
hNeP	0±0	0±0	0	0±0	0±0	0	0±0	0±0	0	0±0	0±0	0	0±0	0±0	0	0±0	0±0	0
CD71_Neu	0±0	0±0	0	0±0	0±0	0	0±0	0±0	0	0±0	0±0	0	0±0	0±0	0	0±0	0±0	0
CD71neg_Neu	0±0	0±0	0	0±0	0±0	0	0±0	0±0	0	0±0	0±0	0	0±0	0±0	0	0±0	0±0	0
CD16_Neu	0±0	0±0	0	0±0	0±0	0	0±0	0±0	0	0±0	0±0	0	0±0	0±0	0	0±0	0±0	0
Lin_neg_hNeP	0±0	0±0	0	0±0	0±0	0	0±0	0±0	0	0±0	0±0	0	0±0	0±0	0	0±0	0±0	0
eNeP	0±0	0±0	0	0±0	0±0	0	0±0	0±0	0	0±0	0±0	0	0±0	0±0	0	0±0	0±0	0
mPR3_CD177_Neutrophils	0±0	0±0	0	0±0	0±0	0	0±0	0±0	0	0±0	0±0	0	0±0	0±0	0	0±0	0±0	0
CD15_LDNs	0±0	0±0	0	0±0	0±0	0	0±0	0±0	0	0±0	0±0	0	0±0	0±0	0	0±0	0±0	0
CD14neg_LDNs	0±0	0±0	0	0±0	0±0	0	0±0	0±0	0	0±0	0±0	0	0±0	0±0	0	0±0	0±0	0
IFN_LDNs	0±0	0±0	0	0±0	0±0	0	0±0	0±0	0	0±0	0±0	0	0±0	0±0	0	0±0	0±0	0
CD66b_LDNs	0±0	0±0	0	0±0	0±0	0	0±0	0±0	0	0±0	0±0	0	0±0	0±0	0	0±0	0±0	0
CXCR_LDNs	0±0	0±0	0	0±0	0±0	0	0±0	0±0	0	0±0	0±0	0	0±0	0±0	0	0±0	0±0	0
CD33_LDNs	0±0	0±0	0	0±0	0±0	0	0±0	0±0	0	0±0	0±0	0	0±0	0±0	0	0±0	0±0	0
HLADRneg_LDNs	0±0	0±0	0	0±0	0±0	0	0±0	0±0	0	0±0	0±0	0	0±0	0±0	0	0±0	0±0	0
Argl_LDNs	0±0	0±0	0	0±0	0±0	0	0±0	0±0	0	0±0	0±0	0	0±0	0±0	0	0±0	0±0	0
G0	0±0	0±0	0	0±0	0±0	0	0±0	0±0	0	0±0	0±0	0	0±0	0±0	0	0±0	0±0	0
G1	0±0	0±0	0	0±0	0±0	0	0±0	0±0	0	0±0	0±0	0	0±0	0±0	0	0±0	0±0	0
G2	0±0	0±0	0	0±0	0±0	0	0±0	0±0	0	0±0	0±0	0	0±0	0±0	0	0±0	0±0	0
G3	0±0	0±0	0	0±0	0±0	0	0±0	0±0	0	0±0	0±0	0	0±0	0±0	0	0±0	0±0	0
G4	0±0	0±0	0	0±0	0±0	0	0±0	0±0	0	0±0	0±0	0	0±0	0±0	0	0±0	0±0	0
G5a	0±0	0±0	0	0±0	0±0	0	0±0	0±0	0	0±0	0±0	0	0±0	0±0	0	0±0	0±0	0
G5b	0±0	0±0	0	0±0	0±0	0	0±0	0±0	0	0±0	0±0	0	0±0	0±0	0	0±0	0±0	0
G5c	0±0	0±0	0	0±0	0±0	0	0±0	0±0	0	0±0	0±0	0	0±0	0±0	0	0±0	0±0	0
PMN-I	0±0	0±0	0	0±0	0±0	0	0±0	0±0	0	0±0	0±0	0	0±0	0±0	0	0±0	0±0	0
PMN-II	0±0	0±0	0	0±0	0±0	0	0±0	0±0	0	0±0	0±0	0	0±0	0±0	0	0±0	0±0	0
PMN-N	0±0	0±0	0	0±0	0±0	0	0±0	0±0	0	0±0	0±0	0	0±0	0±0	0	0±0	0±0	0
Naïve neutrophils	1.79±1.9	1.79±0.46	0.98	3.05±3.26	3.05±0.52	1.71	5.07±4.22	5.07±1.05	4.58	4.65±4	4.65±0.56	3.29	8.7±4.84	8.7±1.83	7.88	9.4±4.28	9.4±1.51	9.17
IFN_experienced neutrophils	0.3±0.53	0.3±0.13	0.15	0.61±0.54	0.61±0.09	0.45	1.18±1.37	1.18±0.34	0.78	1.11±1.46	1.11±0.2	0.63	0.55±0.36	0.55±0.14	0.41	1.34±1.11	1.34±0.39	1.1
intermediate neutrophils	0±0	0±0	0	0±0	0±0	0	0±0	0±0	0	0±0	0±0	0	0±0	0±0	0	0±0	0±0	0
Tnf_Neu	0.01±0.03	0.01±0.01	0	0.01±0.02	0.01±0	0	0.03±0.05	0.03±0.01	0	0.01±0.03	0.01±0	0	0±0	0±0	0	0±0.01	0±0	0
Slpi_Neu	0±0	0±0	0	0±0	0±0	0	0±0	0±0	0	0±0	0±0	0	0±0	0±0	0	0±0	0±0	0
Rps19_Neu	1.67±1.14	1.67±0.28	1.46	2.55±1.23	2.55±0.19	2.28	3.39±2.72	3.39±0.68	2.9	1.82±1.46	1.82±0.2	1.44	1.45±0.76	1.45±0.29	1.22	2.64±0.89	2.64±0.31	2.39
Cxcl3_Neu	0±0	0±0	0	0±0	0±0	0	0±0	0±0	0	0±0	0±0	0	0±0	0±0	0	0±0	0±0	0
Isg15_Neu	0.3±0.52	0.3±0.13	0.14	0.56±0.36	0.56±0.06	0.48	1.7±2.24	1.7±0.56	0.87	0.67±0.65	0.67±0.09	0.42	0.49±0.41	0.49±0.15	0.29	1.22±1.12	1.22±0.4	0.72
Psap_Neu	0.33±0.27	0.33±0.07	0.24	1.53±0.8	1.53±0.13	1.42	1.25±1.91	1.25±0.48	0.55	0.64±0.41	0.64±0.06	0.58	0.21±0.17	0.21±0.06	0.18	1.94±0.95	1.94±0.33	1.69
ANPEP_Neu	0±0	0±0	0	0±0	0±0	0	0±0	0±0	0	0±0	0±0	0	0±0	0±0	0	0±0	0±0	0
CYP4F3_Neu	0±0	0±0	0	0±0	0±0	0	0±0	0±0	0	0±0	0±0	0	0±0	0±0	0	0±0	0±0	0
Canonical_Neu	9.73±5.54	9.73±1.34	8.09	9.41±4.42	9.41±0.7	9.66	2.88±2.55	2.88±0.64	2.38	10.59±7.32	10.59±1.02	9.57	5.8±2.55	5.8±0.96	6.16	4.18±1.67	4.18±0.59	4.03
ELANE_Neu	0±0	0±0	0	0±0	0±0	0	0±0	0±0	0	0±0	0±0	0	0±0	0±0	0	0±0	0±0	0
BALF_Neu	0.72±0.72	0.72±0.18	0.51	0.58±0.5	0.58±0.08	0.47	0.07±0.17	0.07±0.04	0.02	0.68±0.86	0.68±0.12	0.41	0.03±0.05	0.03±0.02	0	0.1±0.05	0.1±0.02	0.11
Bladder_Neu	0.06±0.11	0.06±0.03	0.03	0.05±0.05	0.05±0.01	0.04	0.03±0.08	0.03±0.02	0	0.04±0.05	0.04±0.01	0	0.01±0.02	0.01±0.01	0	0.01±0.01	0.01±0	0.01
Renal_mNeu	0±0	0±0	0	0±0	0±0	0	0±0	0±0	0	0±0	0±0	0	0±0	0±0	0	0±0	0±0	0
IFITM2_Neu	0.87±0.75	0.87±0.18	0.68	0.66±0.48	0.66±0.08	0.61	0.1±0.2	0.1±0.05	0.02	0.8±1.55	0.8±0.22	0.43	0.07±0.13	0.07±0.05	0.03	0.25±0.29	0.25±0.1	0.11
Anxa1_Neu	0.09±0.11	0.09±0.03	0.06	0.42±0.73	0.42±0.12	0.26	0.81±1.34	0.81±0.34	0.16	0.29±0.4	0.29±0.06	0.12	0.1±0.13	0.1±0.05	0.02	0.31±0.2	0.31±0.07	0.23
Classical_Neu	5.97±4.87	5.97±1.18	4.94	6.49±3.52	6.49±0.56	5.94	4.15±3.72	4.15±0.93	2.51	9.73±6.24	9.73±0.87	8.23	2.66±2.35	2.66±0.89	3.06	10.79±6.76	10.79±2.39	9.8
CCL6_Neu	0±0	0±0	0±0	0±0	0±0	0±0	0±0	0±0	0±0	0±0	0±0	0±0	0±0	0±0	0±0	0±0	0±0	0±0
RSAD2_Neu	0.13±0.4	0.13±0.1	0.03	0.03±0.03	0.03±0.01	0.02	0.02±0.03	0.02±0.01	0	0.03±0.05	0.03±0.01	0	0.01±0.02	0.01±0.01	0	0.11±0.15	0.11±0.05	0.06
CSF1_Neu	0±0	0±0	0	0±0.01	0±0	0	0±0	0±0	0	0±0.01	0±0	0	0±0	0±0	0	0±0	0±0	0
Cd34_mNeu	0.5±0.78	0.5±0.19	0.18	1.35±1.26	1.35±0.2	0.65	0.72±1.02	0.72±0.25	0.28	0.52±0.95	0.52±0.13	0.29	0.28±0.47	0.28±0.18	0.1	1.59±0.52	1.59±0.19	1.56
Lgals1_mNeu	65.7±12.34	65.7±2.99	69.54	76.4±10.1	76.4±1.6	78.36	55.86±13.85	55.86±3.46	55.17	71.69±13.36	71.69±1.87	75.72	64.18±14.52	64.18±5.49	63.91	68.15±16.19	68.15±5.73	64.69
Elane_mNeu	0±0	0±0	0	0±0	0±0	0	0±0	0±0	0	0±0	0±0	0	0±0	0±0	0	0±0	0±0	0
Fcnb_mNeu	0±0	0±0	0	0±0	0±0	0	0±0	0±0	0	0±0	0±0	0	0±0	0±0	0	0±0	0±0	0
Ngp_mNeu	0±0	0±0	0	0±0	0±0	0	0±0	0±0	0	0±0	0±0	0	0±0	0±0	0	0±0	0±0	0
Ltf_mNeu	0±0	0±0	0	0±0	0±0	0	0±0	0±0	0	0±0	0±0	0	0±0	0±0	0	0±0	0±0	0
S100A12/Pabpc1_Neu	0.07±0.11	0.07±0.03	0.03	0.05±0.06	0.05±0.01	0.02	0.04±0.08	0.04±0.02	0.02	0.07±0.15	0.07±0.02	0.02	0.07±0.1	0.07±0.04	0.05	0.02±0.03	0.02±0.01	0.01
ISG15/Ifit3_Neu	0±0	0±0	0	0±0	0±0	0	0±0	0±0	0	0±0	0±0	0	0±0	0±0	0	0±0	0±0	0
TXNIP/Gm2a_Neu	0±0	0±0	0	0±0	0±0	0	0±0	0±0	0	0±0	0±0	0	0±0	0±0	0	0±0	0±0	0
ELL2/Marco_Neu	0.76±0.73	0.76±0.18	0.6	1.01±0.8	1.01±0.13	0.66	0.11±0.17	0.11±0.04	0.03	0.94±1.2	0.94±0.17	0.52	0.07±0.11	0.07±0.04	0.03	0.57±0.48	0.57±0.17	0.35
PTGS2/Actg1_Neu	0±0.01	0±0	0	0.01±0.02	0.01±0	0	0.01±0.02	0.01±0.01	0	0.02±0.04	0.02±0.01	0	0.02±0.04	0.02±0.01	0	0.04±0.03	0.04±0.01	0.02
MMP8/Mmp8_Neu	0±0	0±0	0	0±0	0±0	0	0±0	0±0	0	0±0	0±0	0	0±0	0±0	0	0±0	0±0	0
APOA2/Apoa2_Neu	0±0	0±0	0	0±0	0±0	0	0±0	0±0	0	0±0	0±0	0	0±0	0±0	0	0±0	0±0	0
CD74_Neu	0±0	0±0	0	0±0	0±0	0	0±0	0±0	0	0±0	0±0	0	0±0	0±0	0	0±0	0±0	0
IFIT1_Neu	0±0	0±0	0	0±0	0±0	0	0±0	0±0	0	0±0	0±0	0	0±0	0±0	0	0±0	0±0	0
SPP1_Neu	0.56±0.53	0.56±0.13	0.4	20.27±9.65	20.27±1.53	19.26	7.31±9.31	7.31±2.33	4.5	2.92±3.4	2.92±0.48	2	1.2±1.13	1.2±0.43	0.7	16.49±11.64	16.49±4.12	15.51
CCL4_Neu	0±0	0±0	0	0±0	0±0	0	0±0	0±0	0	0±0	0±0	0	0±0	0±0	0	0±0	0±0	0

[truncated: 7 more sheets: Table S11, Table S12, Table S13, Table S14, Table S15, Table S16, Table S17]
